# Supplementary material for: Heparan sulphate binding controls in vivo half-life of the HpARI protein family
Source: eLife. 2024 Nov 8;13:RP99000. doi: 10.7554/eLife.99000 (PMC11548879; doi:10.7554/eLife.99000)
Supplement: Figure 1—source data 2. [file elife-99000-fig1-data2.zip]

Archive with 1 entries (1 files):
- Annotated source data Fig 1.pdf
