# Supplementary material for: Heparan sulphate binding controls in vivo half-life of the HpARI protein family
Source: eLife. 2024 Nov 8;13:RP99000. doi: 10.7554/eLife.99000 (PMC11548879; doi:10.7554/eLife.99000)
Supplement: Figure 2—source data 1. [file elife-99000-fig2-data1.zip]

Archive with 2 entries (2 files):
- Source data Fig 2B.tif
- __MACOSX/._Source data Fig 2B.tif
