# Supplementary material for: Heparan sulphate binding controls in vivo half-life of the HpARI protein family
Source: eLife. 2024 Nov 8;13:RP99000. doi: 10.7554/eLife.99000 (PMC11548879; doi:10.7554/eLife.99000)
Supplement: Figure 6—source data 1. [file elife-99000-fig6-data1.zip]

Archive with 6 entries (6 files):
- Source data Fig 6B input.jpg
- __MACOSX/._Source data Fig 6B input.jpg
- Source data Fig 6B unbound pulldown.jpg
- __MACOSX/._Source data Fig 6B unbound pulldown.jpg
- Source data Fig 6C.tif
- __MACOSX/._Source data Fig 6C.tif
